# Supplementary material for: Polymorphisms and NIHL: a systematic review and meta-analyses
Source: Front Cell Neurosci. 2023 Jun 15;17:1175427. doi: 10.3389/fncel.2023.1175427 (PMC10309027; doi:10.3389/fncel.2023.1175427)
Supplement: Supplementary file 3 [file Table_2.xlsx]

## Sheet: Sheet1
Supplementary Table 2 Basic information about the included literature
CAT
					Sample size	Age		Sex(M/F)
First author	year	Country/region	Ethnicity	Workplace	case/control	caes	control	caes	control	SNPs	Genotype method	NOS score
LIU Shuang Yan	2021	China	Asian subgroup	manufacturing industries	307/307	36±N	34±N	237/70	237/70	rs564250	KASP	8
										rs769214
										rs769217
										rs7943316
WANG Sheng Li	2014	China	Asian subgroup	electric power station and a glass bottle factory	145/466	27.60±5.67	27.23±5.49	145/0	466/0	rs7943316	PCR	8
										rs769214
Junhui Yang	2015	China	Asian subgroup	factories	494/225	34.5 ± 5.4	35 (18-55)	303/191	136/89	rs208679	PCR	7
										rs769217
T LI	2020	China	Asian subgroup	steel factory	286/286	40.46±N	39.76±N	274/12	274/12	rs208679	PCR (SNP scan™)	8
										rs564250
										rs769217
HUO	2012	China	Asian subgroup	Coal power company, chemical fiber factory, stationery factory	615/644	40.4±6.3	40.4±6.2	568/47	591/53	rs564250	Real time—PCR	8
										rs769214
										rs7943316
										rs769217
YANG J	2014	China	Asian subgroup	factories	237/225	34.5 ±5.4	31.6 ±4.1	115/122	147/78	rs208679	PCR (iMLDR™)	6
GSTM1&GSTT1
					Sample size	Age		Sex(M/F)
First author	year	Country/region	Ethnicity	Workplace	case/control	caes	control	caes	control	SNPs	Genotype method	NOS score
Abreu-Silva	2011	Brazil	Mixed population	bus drivers or printing facility	151/104	46.25±N	39.24±N	102/5	80/24	deletion polymorphisms of GSTM1&GSTT1	PCR-RFLP	8
Carlsson	2005	Sweden	Caucasian subgroup	paper pulp mill&steel factory	103/112	N	N	N	N	deletion polymorphisms of GSTM1&GSTT2	PCR-RFLP	6
LIU	2006	China	Asian subgroup	paper mills, breweries, etc	123/123	40.6±7,5	38.8±6.9	N	N	deletion polymorphisms of GSTM1&GSTT1	PCR	7
SHEN	2012	China	Asian subgroup	machinery or chemical fibe factory	161/161	N	N	154/7	148/13	deletion polymorphisms of GSTM1&GSTT2	PCR	8
YANG S	2005	China	Asian subgroup	motor industry工人	93/101	35.2±6.9	33.0±6.1	77/16	55/46	deletion polymorphisms of GSTM1&GSTT3	PCR	8
GSTP1
					Sample size	Age		Sex(M/F)
First author	year	Country/region	Ethnicity	Workplace	case/control	caes	control	caes	control	SNPs	Genotype method	NOS score
WANG Sheng Li	2014	China	Asian subgroup	workers	145/466	27.60±5.67	27.23±5.49	145/0	456/0	rs1695	PCR	5
SHEN	2012	China	Asian subgroup	Chemical fiber plant	161/161	N	N	154/7	148/13	rs1695	PCR-RFLP	7
YH LI	2020	China	Asian subgroup	steel factory	292/584	40.5±8.4	39.9±8.4	N	N	rs1695	PCR	8
PON2
					Sample size	Age		Sex(M/F)
First author	year	Country/region	Ethnicity	Workplace	case/control	caes	control	caes	control	SNPs	Genotype method	NOS score
WU	2020	China	Asian subgroup	steel factory	286/286	40.5±8.0	39.8±8.1	274/12	274/12	rs7493	PCR	6
										rs12026
										rs7785846
										rs7786401
CAO	2013	China	Asian subgroup	Chemical fiber plant	127/136	39.5±7.1	39.6±5.8	120/7	129/7	rs7493	TaqManPCR	6
										rs12026
										rs7785846
										rs7786401
LI	2013	China	Asian subgroup	Chemical fiber plant	188/200	40.6±7.1	40.3±5.3	181/7	189/11	rs7493	TaqManPCR	6
										rs12026
										rs7785846
										rs7786401
Е.Е.БАШМАКОВА	2021	Russia	Caucasian subgroup	Construction plant	122/166	57±N	43±N	102/20	104/62	rs7785846	PCR	7
CDH23
					Sample size	Age		Sex(M/F)
First author	year	Country/region	Ethnicity	Workplace	case/control	caes	control	caes	control	SNPs	Genotype method	NOS score
Wang, S. L	2014	China	Asian subgroup	electric power station and a glass bottle factory	145/466	27.60±5.67	27.23±5.49	145/0	466/0	rs1227049	PCR	8
										rs3802711
JIAO	2020	China	Asian subgroup	Steel and Iron Works	286/286	40.5±8.1	39.8±8.1	N	N	rs1227049	PCR	7
										rs3802711
WANG J	2012	China	Asian subgroup	manufacturing enterprise	100/94	29.26±9.81	24.40±5.94	94/6	80/14	rs1227049	PCR-RFLP	8
										rs1227051
										rs3802711
YANG S	2006	China	Asian subgroup	motor corporation	93/101	35.2±6.9	33.0±6.1	77/16	55/46	rs1227049	PCR-RFLP	8
										rs1227051
										rs3802711
YANG Z	2006	China	Asian subgroup	paper mills, breweries, etc	127/127	42,8±8.5	41,5±8.6	N	N	rs1227049	PCR-RFLP	7
										rs1227051
ZHEN	2017	China	Asian subgroup	flight	47/953	N	N	47/0	953/0	rs1227049	PCR	6
										rs1227051
Liu, S. Y	2021	China	Asian subgroup	manufacturing plant	307/307	36±N	34±N	237/70	237/70	rs3802711	KASP	8
HSP70
					Sample size	Age		Sex(M/F)
First author	year	Country/region	Ethnicity	Workplace	case/control	caes	control	caes	control	SNPs	Genotype method	NOS score
NingChia Chang	2011	Taiwan	Asian subgroup	petrochemical factories (synthetic resin, rubber and plastic factories)	27/322	45.15±6.74	44.05±7.82	27/0	309/13	rs2075800	PCR	7
										rs1043618
										rs2763979
A Konings	2009.Swedish	Sweden	Caucasian subgroup	sorts of factory workers	98/108	N	N	98/0	108/0	rs1043618	PCR	6
										rs2227956
A Konings	2009.polish	Poland	Caucasian subgroup	sorts of factory workers	119/119	N	N	119/0	119/0	rs1043618	PCR	6
										rs2227956
Yanhong Li	2017	China	Asian subgroup	steel factory	286/286	40.5±8.1	39.8±8.1	274/12	274/12	rs1043618	PCR	7
										rs2763979
										rs2075800
										rs2227956
Liu Shuang Yan	2021	China	Asian subgroup	manufacturing factories	307/307	36±N	34±N	237/70	237/70	rs2227956	PCR	7
										rs1043618
										rs2763979
Miao Yang	2006	China	Asian subgroup	Motor Company	93/101	35.2±6.9	33.0±6.1	77/16	55/46	rs1043618	PCR	7
										rs1061581
										rs2227956
CASP3
					Sample size	Age		Sex(M/F)
First author	year	Country/region	Ethnicity	Workplace	case/control	caes	control	caes	control	SNPs	Genotype method	NOS score
Yinyin Wu	2017	China	Asian subgroup	machinery manufacturing、thermal power plant	272/272	32.48±7.58	31.70±7.67	241/31	241/31	rs1049216	PCR	7
										rs6948
QI	2016	China	Asian subgroup	Machining, steel structure production	272/272	32.48±7.58	31.70±7.67	241/31	241/31	rs1049216	PCR	6
										rs6948
Xin	2021	China	Asian subgroup	manufacturing factories	307/307	36±N	34±N	237/70	237/70	rs1049216	PCR	7
										rs6948
EYA4
					Sample size	Age		Sex(M/F)
First author	year	Country/region	Ethnicity	Workplace	case/control	caes	control	caes	control	SNPs	Genotype method	NOS score
YANG Q	2016	China	Asian subgroup	steel factory	326/326	40.8±8.5	40.1±8.5	326/0	326/0	rs3813346	SNPscanPCR	7
YANG Q	2017	China	Asian subgroup	steel factory	292/584	40.5±8.4	39.9±8.4	281/11	560/24	rs3813346	SNPscanPCR	7
YANG Q	2018	China	Asian subgroup	steel factory	343/343	40. 7±8. 4	40. 0±8. 4	326/17	326/17	rs3813346	SNPscanPCR	7
GRHL2
					Sample size	Age		Sex(M/F)
First author	year	Country/region	Ethnicity	Workplace	case/control	caes	control	caes	control	SNPs	Genotype method	NOS score
Xin LI	2013	China	Asian subgroup	chemical fiber company workers	340/356	39.3 ± 5.8	39.8 ± 5.8	306/34	317/39	rs611419	PCR	8
										rs3779617
										rs3735713
										rs3735714
										rs3735715
XiangrongXu	2016	China	Asian subgroup	steel factory workers	239/239	40.4 ± 8.3	39.5 ± 8.2	239/0	239/0	rs611419	PCR	8
										rs10955255
										rs1981361
										rs3779617
										rs3735713
										rs3824090
										rs3735714
										rs3735715
YANG Q	2016	China	Asian subgroup	steel factory workers	286/286	40.5±8.1	39.8 ± 8.1	274/12	122/164	rs3735713	PCR	6
										rs3824090
										rs3735714
										rs3735715
										rs611419
YANG Q	2018	China	Asian subgroup	steel factory	343/343	40.7±8.4	40.0±8.4	326/17	326/17	rs3813346	SNPscanPCR	7
