# Supplementary material for: Polymorphisms and NIHL: a systematic review and meta-analyses
Source: Front Cell Neurosci. 2023 Jun 15;17:1175427. doi: 10.3389/fncel.2023.1175427 (PMC10309027; doi:10.3389/fncel.2023.1175427)
Supplement: Supplementary file 4 [file Table_3.xlsx]

## Sheet: Sheet1
Supplementary Table 3 The included literature data
CAT
rs769217(C>T)
		Case genotype				Case allele		Control genotype				Control allele
First author	year	AA	AG	GG	Total	A	G	AA	AG	GG	Total	A	G	NOS score
LIU Shuang Yan	2021	83	148	76	312	314	300	83	145	79	307	311	303	8
Junhui Yang	2015	61	83	47	191	205	177	82	160	61	303	324	282	7
T LI	2020	83	128	75	286	294	278	95	131	60	286	321	251	8
HUO	2012	190	287	138	615	667	563	186	316	142	644	688	600	8
rs564250（C>T）
		Case genotype				Case allele		Control genotype				Control allele
First author	year	AA	AG	GG	Total	A	G	AA	AG	GG	Total	A	G	NOS score
LIU Shuang Yan	2021	195	92	20	307	482	132	198	93	16	307	489	125	8
T LI	2020	200	72	14	286	472	100	212	68	6	286	492	80	8
HUO	2012	415	175	24	614	1005	223	450	173	20	643	1073	213	8
rs769214(G>A)
		Case genotype				Case allele		Control genotype				Control allele
First author	year	GG	GC	CC	Total	G	C	GG	GC	CC	Total	G	C	NOS score
LIU Shuang Yan	2021	156	120	31	307	432	182	150	129	28	307	429	185	8
WANG Sheng Li	2014	223	196	37	456	642	270	57	69	19	145	183	107	8
HUO	2012	287	254	56	597	848	366	292	289	63	873	873	415	8
rs7943316(A>T)
		Case genotype				Case allele		Control genotype				Control allele
First author	year	GG	GC	CC	Total	G	C	GG	GC	CC	Total	G	C	NOS score
LIU Shuang Yan	2021	160	112	35	307	432	182	149	127	31	307	425	189	8
WANG Sheng Li	2014	223	197	36	456	643	269	57	69	19	145	183	107	8
HUO	2012	292	262	61	615	846	384	286	299	59	644	871	417	8
rs208679(A>G)
		Case genotype				Case allele		Control genotype				Control allele
First author	year	GG	GC	CC	Total	G	C	GG	GC	CC	Total	G	C	NOS score
Junhui Yang	2015	114	67	10	191	295	87	171	112	20	303	454	152	7
T LI	2020	173	97	16	286	443	129	148	122	16	286	418	154	8
YANG J	2014	42	24	1	67	108	26	99	56	15	170	254	86	6
GSTM1
		Case		Control
First author	year	WT	null	WT	null	NOS score
Carlsson	2005	90	13	104	8	6
Abreu-Silva	2011	40	111	22	82	6
LIU	2006	38	85	54	69	7
SHEN	2012	70	91	95	66	8
YANG S	2005	37	56	35	66	8
GSTT1
		Case		control
First author	year	WT	null	WT	null	NOS score
Carlsson	2005	50	53	59	53	6
Abreu-Silva	2011	115	36	77	27	6
LIU	2006	58	60	48	66	7
SHEN	2012	82	79	79	82	8
YANG S	2005	31	62	47	57	8
GSTP1
rs1695(A>G)
		Case genotype				Case allele		Control genotype				Control allele
First author	year	AA	AG	GG	Total	A	G	AA	AG	GG	Total	A	G	NOS score
WANG Sheng Li	2014	92	45	8	145	229	61	293	153	10	456	739	173	6
SHEN	2012	92	62	7	161	246	76	92	60	9	161	244	78	8
YH LI	2020	175	99	15	289	384	194	387	174	20	581	831	331	8
PON2
rs7493(C>G)
		Case genotype				Case allele		Control genotype				Control allele
First author	year	GG	GC	CC	Total	G	C	GG	GC	CC	Total	G	C	NOS score
WU	2020	191	78	9	278	460	96	183	91	12	286	457	115	7
CAO	2013	4	51	72	127	59	195	2	14	120	136	18	254	7
XT LI	2013	3	28	169	200	34	366	6	68	114	188	80	296	7
rs12026(C>G)
		Case genotype				Case allele		Control genotype				Control allele
First author	year	CC	CG	GG	Total	C	G	CC	CG	GG	Total	C	G	NOS score
WU	2020	198	78	9	285	474	96	183	90	12	285	456	114	7
CAO	2013	74	49	4	127	197	57	120	14	2	136	254	18	7
XT LI	2013	169	28	3	200	366	34	116	66	6	188	298	78	7
rs7785846(C>T)
		Case genotype				Case allele		Control genotype				Control allele
First author	year	CC	CT	TT	Total	C	T	CC	CT	TT	Total	C	T	NOS score
WU	2020	197	69	9	275	463	87	180	83	11	274	443	105	7
CAO	2013	74	49	4	127	197	57	121	13	2	136	255	17	7
XT LI	2013	169	28	3	200	366	34	117	65	6	188	299	77	7
Е.Е.БАШМАКОВА	2021	28	16	9	53	72	34	56	48	13	117	160	74
rs7786401(G>T)
		Case genotype				Case allele		Control genotype				Control allele
First author	year	GG	GT	TT	Total	G	T	GG	GT	TT	Total	G	T	NOS score
WU	2020	198	79	9	286	475	97	185	90	2	277	460	94	7
CAO	2013	74	49	4	127	197	57	121	13	2	136	255	17	7
XT LI	2013	170	27	3	200	367	33	117	65	6	188	299	77	7
SOD2
rs4880(T>C)
		Case genotype				Case allele		Control genotype				Control allele
First author	year	GG	GC	CC	Total	G	C	GG	GC	CC	Total	G	C	NOS score
WANG Sheng Li	2014	106	36	3	145	248	42	330	120	6	456	780	132	4
LI	2018	138	55	8	201	331	71	161	38	3	202	360	44	7
YU	2018	100	85	5	190	285	95	218	135	27	380	571	189	7
CDH23
rs1227049(C>G)		Case genotype				Case allele		Control genotype				Control allele
First author	year	CC	CG	GG	Total	C	G	CC	CG	GG	Total	C	G	NOS score
WANG Sheng Li	2014	62	71	12	145	195	95	220	200	36	456	640	272	8
JIAO	2020	142	123	31	296	407	185	133	134	19	286	400	172	7
WANG J	2012	29	28	43	100	86	114	29	27	39	95	85	105	8
YANG S	2006	12	39	42	93	63	123	5	50	46	101	60	142	8
YANG Z	2006	50	19	58	127	119	135	65	25	37	127	155	99	7
ZHEN	2017	22	23	2	47	67	27	21	24	2	47	66	28	6
Liu, S. Y	2021	37	127	143	307	201	413	26	133	148	307	185	429	8
rs3802711(T>C)		Case genotype				Case allele		Control genotype				Control allele
First author	year	TT	CT	CC	Total	T	C	TT	CT	CC	Total	T	C	NOS score
WANG Sheng Li	2014	92	47	6	145	231	59	276	158	22	456	710	202	8
JIAO	2020	172	98	13	283	442	124	190	87	6	283	467	99	7
WANG J	2012	32	60	8	100	124	76	6	82	6	94	94	94	8
YANG S	2006	34	53	6	93	121	65	9	84	8	101	102	100	8
Liu, S. Y	2021	19	107	181	307	145	469	11	108	188	307	130	484	9
rs1227051（T>C)		Case genotype				Case allele		Control genotype				Control allele
First author	year	TT	CT	CC	Total	T	C	TT	CT	CC	Total	T	C	NOS score
WANG J	2012	71	29	0	100	171	29	67	27	0	94	161	27	8
YANG S	2006	64	26	3	93	154	32	66	28	7	101	160	42	8
YANG Z	2006	105	22	0	127	232	22	113	14	0	127	240	14	7
ZHEN	2017	22	23	4	49	67	31	18	24	5	47	60	34	6
HSP70
rs1043618(G>C)
		Case genotype				Case allele		Control genotype				Control allele
First author	year	GG	GC	CC	Total	G	C	GG	GC	CC	Total	G	C	NOS score
NingChia Chang	2011	8	18	1	27	34	20	153	139	30	322	445	199	7
A Konings	2009.Swedish	31	51	11	93	113	73	49	44	7	100	142	58	6
A Konings	2009.polish	44	58	14	116	146	86	46	58	12	116	150	82	6
Yanhong Li	2017	124	117	45	286	365	207	130	125	31	286	385	187	7
Liu Shuang Yan	2021	147	118	42	307	412	202	139	132	36	307	410	204	7
Miao Yang	2006	37	43	13	93	117	69	35	48	18	101	118	84	7
rs2227956(T>C)
		Case genotype				Case allele		Control genotype				Control allele
First author	year	GG	GC	CC	Total	G	C	GG	GC	CC	Total	G	C	NOS score
A Konings	2009.Swedish	64	27	0	91	155	27	54	39	5	98	147	49	6
A Konings	2009.polish	95	22	1	118	212	24	81	32	4	117	194	40
Yanhong Li	2017	204	64	8	276	472	80	201	73	2	276	475	77	7
Liu Shuang Yan	2021	206	86	15	307	498	116	200	97	10	307	497	117	7
Miao Yang	2006	58	34	1	93	150	36	67	32	2	101	166	36	7
rs2763979(C>T)
		Case genotype				Case allele		Control genotype				Control allele
First author	year	GG	GC	CC	Total	G	C	GG	GC	CC	Total	G	C	NOS score
NingChia Chang	2011	18	9	0	27	45	9	179	124	19	322	482	162	7
Yanhong Li	2017	104	133	49	286	341	231	116	139	31	286	371	201	7
Liu Shuang Yan	2021	168	102	37	307	438	176	151	124	32	307	426	188	7
CASP3
rs1049216(C>T)
		Case genotype				Case allele		Control genotype				Control allele
First author	year	GG	GC	CC	Total	G	C	GG	GC	CC	Total	G	C	NOS score
Yinyin Wu	2017	195	68	6	269	458	80	173	82	14	269	428	110	7
QI	2016	198	68	6	272	464	80	176	82	14	272	434	110	6
XIN	2021	192	105	10	307	489	125	218	80	9	307	516	98	7
rs6948(A>C)
		Case genotype				Case allele		Control genotype				Control allele
First author	year	GG	GC	CC	Total	G	C	GG	GC	CC	Total	G	C	NOS score
Yinyin Wu	2017	198	65	6	269	402	77	177	79	13	269	433	105	7
QI	2016	201	65	6	272	467	77	180	79	13	272	439	105	6
XIN	2021	205	92	10	307	503	111	227	72	8	307	524	90	7
EYA4
rs3813346
		Case genotype				Case allele		Control genotype				Control allele
First author	year	GG	GT	TT	Total	T	G	GG	GT	TT	Total	T	G	NOS score
YANG Q	2016	105	156	63	324	282	366	137	144	43	324	230	418	7
YANG Q	2017	97	139	56	292	251	333	243	269	70	582	409	755	7
YANG Q	2018	110	165	66	341	297	385	143	152	46	341	244	438	7
GRHL2
rs611419(T>A)		Case genotype				Case allele		Control genotype				Control allele
First author	year	AA	AT	TT	Total	T	A	AA	AT	TT	Total	T	A	NOS score
Xin LI	2013	118	154	67	339	288	390	98	173	85	356	343	369	8
XiangrongXu	2016	56	101	79	236	259	213	47	108	81	236	270	202	8
YANG Q	2016	67	122	94	283	310	256	58	128	97	283	322	244	6
rs3735713(G>A)		Case genotype				Case allele		Control genotype				Control allele
First author	year	AA	AT	TT	Total	T	A	AA	AT	TT	Total	T	A	NOS score
Xin LI	2013	172	134	34	340	202	478	169	154	33	356	220	492	8
XiangrongXu	2016	121	96	19	236	134	338	118	104	14	236	132	340	8
YANG Q	2016	144	116	23	283	162	404	141	128	14	283	156	410
rs3735714(C>T)		Case genotype				Case allele		Control genotype				Control allele
First author	year	CC	CT	TT	Total	C	T	CC	CT	TT	Total	C	T	NOS score
Xin LI	2013	134	153	52	339	421	257	131	171	54	356	433	279	8
XiangrongXu	2016	100	111	28	239	311	167	91	124	24	239	306	172	8
YANG Q	2016	120	133	33	286	373	199	110	151	25	286	371	201	6
rs3735715(G>A)		Case genotype				Case allele		Control genotype				Control allele
First author	year	GG	AG	AA	Total	A	G	GG	AG	AA	Total	A	G	NOS score
Xin LI	2013	122	261	57	340	375	505	119	162	75	356	312	400	8
XiangrongXu	2016	80	104	52	236	208	264	56	130	49	235	228	242	8
YANG Q	2016	94	126	63	283	252	314	67	154	60	281	274	288	6
YANG Q	2018	115	157	68	340	293	387	85	181	73	339	327	351	7
