# Supplementary material for: Polymorphisms and NIHL: a systematic review and meta-analyses
Source: Front Cell Neurosci. 2023 Jun 15;17:1175427. doi: 10.3389/fncel.2023.1175427 (PMC10309027; doi:10.3389/fncel.2023.1175427)
Supplement: Supplementary file 5 [file Table_4.xls]

## Sheet: Sheet1
Supplementary Table 4 Results of the text mining procedure.
No.	Title	Description	Details	Gene
1	The search of a genetic basis for noise-induced hearing loss (NIHL)	Abreu-Silva, R. S., D. Rincon, A. R. Horimoto, A. P. Sguillar, L. A. Ricardo, L. Kimura, A. C. Batissoco, M. T. Auricchio, P. A. Otto and R. C. Mingroni-Netto	Ann Hum Biol, 38(2), 210-218. doi:10.3109/03014460.2010.513774	GJB2（35delG, 167delT）
				GJB6（Δ(GJB6- D13S1830), Δ(GJB6- D13S1854)）
				MT-RNR1 genes（A1555G）
				DFNB1（rs877098）
				deletion polymorphisms of GSTM1&GSTT1
				MTRNR1 and MTTS1 genes
2	To the question of genetic predisposition to the development of professional sensorineural hearing loss	Bashmakova, E. E., V. V. Krasitskaya, A. D. Yushkova, K. G. Dobrecov and L. A. Frank	Vestn Otorinolaringol, 86(1), 15-19. doi:10.17116/otorino20218601115	CAT(rs494024)
				NCL(rs7598759 )
				HSPA1L(rs2227956 )
				PCDH15(rs7095441)
				PON2(rs7785846)
3	The influence of genetic variation in oxidative stress genes on human noise susceptibility	Carlsson, P. I., L. Van Laer, E. Borg, M. L. Bondeson, M. Thys, E. Fransen and G. Van Camp	Hear Res, 202(1-2), 87-96. doi:10.1016/j.heares.2004.09.005	deletion polymorphisms of GSTM1&GSTT2
				GSTP1（rs1695、rs1138272）
				SOD1（rs1041740、rs4998557）
				GPX1（rs1050450、rs3448）
				CAT（rs769217、rs494024、rs475043）
				GSR（rs2251780、rs2911676、rs3779647、rs2253409、rs2250192）
4	Association of polymorphisms of heat shock protein 70 with susceptibility to noise-induced hearing loss in the Taiwanese population	Chang, N. C., Ho, C. K., Lin, H. Y., Yu, M. L., Chien, C. Y., & Ho, K. Y.	Audiol Neurootol, 16(3), 168-174. doi:10.1159/000317119	HSP70（rs2075800、rs1043618、rs2763979）
5	Variations in HSP70 genes associated with noise-induced hearing loss in two independent populations	Konings, A., L. Van Laer, S. Michel, M. Pawelczyk, P. I. Carlsson, M. L. Bondeson, E. Rajkowska, A. Dudarewicz, A. Vandevelde, E. Fransen, J. Huyghe, E. Borg, M. Sliwinska-Kowalska and G. Van Camp	Eur J Hum Genet, 17(3), 329-335. doi:10.1038/ejhg.2008.172	HSP70（rs1043618、rs1061581、rs2227956）
6	Association between genetic variations in GRHL2 and noise-induced hearing loss in Chinese high intensity noise exposed workers: a case-control analysis	Li, X., X. Huo, K. Liu, X. Li, M. Wang, H. Chu, F. Hu, H. Sheng, Z. Zhang and B. Zhu	Ind Health, 51(6), 612-621. doi:10.2486/indhealth.2012-0084	GRHL2(rs611419、rs3779617、rs3735713、rs3735714、rs3735715）
7	Polymorphisms of heat shock protein 70 genes (HSPA1A, HSPA1B and HSPA1L) and susceptibility of noise-induced hearing loss in a Chinese population: A case-control study	Li, Y., S. Yu, G. Gu, G. Chen, Y. Zheng, J. Jiao, W. Zhou, H. Wu, Z. Zhang, H. Zhang, L. He, Q. Yang and X. Xu	PLoS One, 12(2), e0171722. doi:10.1371/journal.pone.0171722	HSP70（rs1043618、rs2763979、rs2075800、rs2227956）
8	NRN1 and CAT Gene Polymorphisms, Complex Noise, and Lifestyles interactively Affect the Risk of Noise-induced Hearing Loss	Liu, S. Y., W. Q. Song, J. R. Xin, Z. Li, S. Lei, Y. Q. Chen, T. Y. Zhao, H. Y. Wang, L. W. Xu, M. B. Zhang, Y. Hong and L. Yang	Biomed Environ Sci, 34(9), 705-718. doi:DOI：10.3967/BES2021.098	CASP3（rs1049216、rs6948）
				NRN1（rs3805789）
				HSP70（rs2227956、rs1043618、rs2763979）
				NOX3（rs3749930、rs12665231、rs12195525）
				CDH23（rs3752752、rs3802711、rs1227049）
				CASP7（rs12415607、rs1127687）
				CAT（rs564250、rs769214、rs769217、rs7943316）
9	Interaction of three inherited deafness genes and susceptibility to high-frequency hearing loss	Yang Qiuyue, WANG Jing-jing, XU Xiang-rong, HE Li-hua, YU Shan-Fa, Chen Guo-shun, WU Hui	Chinese Journal of Industrial Medicine,2018,31(02):83-86+93+161.DOI:10.13631/j.cnki.zggyyx.2018.02.001.	EYA4（rs3813346、rs9483586、rs9321402）
				GRHL2（rs3735715）
				PCDH15(rs11004085)
10	Gene-gene interaction of GJB2, SOD2, and CAT on occupational noise-induced hearing loss in Chinese Han population	Wang, S. L., L. G. Yu, R. P. Liu, W. Z. Zhu, W. M. Gao, L. P. Xue, X. Jiang, Y. H. Zhang, D. Yi, D. Chen and Y. H. Zhang	Biomed Environ Sci, 27(12), 965-968. doi:10.3967/bes2014.131	CDH23(rs1227049,rs3802711 )
				GSTP1(rs1695)
				GJB2(rs137852540)
				PMCA2(rs2289274)
				SOD2(rs4880)
				CAT(rs7943316,rs769214)
11	Associations of genetic variation in CASP3 gene with noise-induced hearing loss in a Chinese population: a case-control study	Wu, Y., J. Ni, M. Qi, C. Cao, Y. Shao, L. Xu, H. Ma and L. Yang	Environ Health, 16(1), 78. doi:10.1186/s12940-017-0280-y	CASP1（rs1977989）
				CASP3（rs1049216、rs6948）
				CASP4（rs630003）
				CASP5（rs507879、rs523104）
				CASP6（rs1042891）
				CASP8（rs1045494、rs3769823 ）
				CASP9（rs1052576、rs4645978）
				CASP10（rs13006529、rs3900115）
				CASP14（rs3181312、rs3181309）
12	Genetic Variation in POU4F3 and GRHL2 Associated with Noise-Induced Hearing Loss in Chinese Population: A Case-Control Study	Xu, X., Q. Yang, J. Jiao, L. He, S. Yu, J. Wang, G. Gu, G. Chen, W. Zhou, H. Wu, Y. Li and H. Zhang	Int J Environ Res Public Health, 13(6). doi:10.3390/ijerph13060561	GRHL2（rs611419、rs10955255、rs1981361、rs3779617、rs3735713、 rs3824090、rs3735714、rs3735715）
				POU4F3（rs1368402、rs891969）
13	Identification of functional tag single nucleotide polmorphisms within the entire CAT gene and their clinical relevance in patients with noise-induced hearing loss	Yang, J., Zhang, J., Wang, X., Wang, C., Chen, J., Qian, Y., & Duan, Z.	Int J Clin Exp Pathol, 8(3), 2852-2863.	CAT（rs208679、rs10836233、rs2300182、rs769217、rs7104301、rs7949972）
14	Association of hsp70 polymorphisms with risk of noise-induced hearing loss in Chinese automobile workers	Miao Yang, Hao Tan, Qiaoling Yang, Feng Wang, Huiling Yao, Qingyi Wei,Robert M. Tanguay, Tangchun Wu	Cell Stress & Chaperones, 11(3), pp. 233-239.	HSP70（rs1043618、rs1061581、rs2227956）
15	Genetic variation in EYA4 on the risk of noise-induced hearing loss in Chinese steelworks firm sample	Qiuyue Yang, Xiangrong Xu, Jie Jiao, Yuxin Zheng, Lihua He, Shanfa Yu, Guizhen Gu, Guoshun Chen, Wenhui Zhou, Hui Wu, Yanhong Li, Huanling Zhang, Zengrui Zhang	Occup Environ Med, 73(12), 823-828. doi:10.1136/oemed-2016-103613	EYA4（rs3813346、rs9493627、rs212765、rs9321402、rs3734279）
16	Association between eye absent homolog 4 gene polymorphisms and occupational noise-induced hearing loss	Yang, Q. Y., X. R. Xu, J. Jiao, Y. X. Zheng, L. H. He, S. F. Yu, G. Z. Gu, G. S. Chen, W. H. Zhou, H. Wu, Y. H. Li, H. L. Zhang and Z. R. Zhang	Zhonghua Yu Fang Yi Xue Za Zhi, 51(1), 27-33. doi:10.3760/cma.j.issn.0253-9624.2017.01.007	EYA4（rs17053540、rs3734279、rs3813346、rs9483586）
17	Association between polymorphism of p-oxifonase-2 gene and susceptibility to occupational noise deafness in high noise exposure population	Cao Jinglian, LI Xiuting, Zhong Li, SHEN Huanxi, Ding Lu, Liu Jing, Liu Yang, ZHU Baoli	%JChinese Journal of Industrial Hygiene and Occupational Disease. 31(10), 734-739.	PON2（rs7493、rs12026、rs7785846、rs7786401）
18	Molecular epidemiological study of CAT gene polymorphism and risk of noise-induced hearing loss	Huo Xinying	(Master). Nanjing Medical University, Available from Cnki	CAT（rs564250、rs769214、rs7943316、rs769217）
19	Relationship between CDH23 gene polymorphism and risk of noise-induced hearing loss	Jiao Jie, GU Guizhen, Chen Guoshun, ZHANG Huanling, Wu Hui, LI Yanhong, ZHOU Wenhui, YU Shan-Fa	%JChinese Journal of Industrial Hygiene and Occupational Disease. (02), 84-85-86-87-88-89-90.	CDH23(rs3802720、rs7087735、rs1227049、rs10999947、rs3752752、 rs3752751、rs10999978、rs1227051、rs3747867、rs17712523、 rs10762480、rs3802711、rs11592462、rs10466026、rs4747194、 rs4747195、rs10823829、rs1227065)
20	Catalase gene single nucleotide polymorphisms and susceptibility to noise-induced hearing loss in occupational populations	Li Tan, Chen Guoshun, Jiao Jie, Zhou Wenhui, Wu Hui, GU Guizhen, LI Yanhong, Xu Xuechun, ZHANG Huanling, ZHENG Yuxin, Yu Shan-Fa	%J Journal of Hygiene Research. 49(05), 716-723. doi:10.19813/j.cnki.weishengyanjiu.2020.05.004	CAT（rs1001179、rs1049982、rs208679、rs2300181、rs564250、 rs769217、rs769218、rs7947841）
21	Association between paraoxonase-2 gene polymorphism and susceptibility to occupational noise deafness in Chinese Han population	Li Xiuting, Shen Huanxi, Cao Jinglian, Zhong Li, Zhu Baoli	%J Journal of Nanjing Medical University (Natural Science Edition). 33(08), 1087-1093.	PON2（rs7493、rs12026、rs12704796、rs7785846、rs7786401）
22	Effects of interaction between noise and superoxide dismutase gene polymorphisms on susceptibility to noise-induced hearing loss	Li Xudong, Qu Hongying, LIU Yingmin, Zheng Qianling, Wen Xianzhong, HU Shijie, Chen Lin	%J Chinese Journal of Industrial Medicine. 45(03), 290-296. Retrieved from https://kns.cnki.net/kcms/detail/44.1484.r.20180712.1404.008.html	SOD1(rs2040724、rs10432782)
				SOD2(rs4880)
23	Relationship between GSTP1 gene polymorphism and susceptibility to noise-induced hearing loss	Li Yanhong, GU Guizhen, Zhou Wenhui, Wu Hui, Chen Guoshun, Zhang Huanling, ZHENG Yuxin, Yu Shan-Fa	%JChinese Journal of Industrial Hygiene and Occupational Disease. (02), 120-121-122-123-124.	GSTP1(rs1695、rs6591256)
24	Relationship between GSTM1 and GSTT1 gene polymorphisms and susceptibility to noise-induced hearing loss	Liu Ming-min, Yang Zhen-yu, XIAO Yong-mei, XIAO Qi-hua, LUO Xiao-li, XIAO Lu-wu	Journal of Environmental & Occupational Medicine. (05), 343-345+354.	deletion polymorphisms of GSTM1&GSTT1
25	Association of apoptosis-related gene polymorphisms and environmental behavioral factors with noise-induced hearing loss	MingJian QI	(Master). Shihezi University, Available from Cnki	CASP1（rs1977989）
				CASP4（rs630003）
				CASP5（rs507879、rs523104）
				CASP8（rs1045494、rs3769823 ）
				CASP9（rs1052576、rs4645978）
				CASP10（rs13006529、rs3900115）
				CASP3（rs1049216、rs6948）
				CASP6（rs1042891）
				CASP7（rs2227310、rs10787498、rs7921977、rs1127687、rs11196418、rs12415607、rs12247479）
				CASP14（rs3181312、rs3181309）
26	Distribution of catalase gene rs208679 in Chongqing Han population and its association with noise-induced deafness	Yang Junhui, WANG Xiaoming, WANG Chaoyong, Chen Jichuan, QIAN Yuduan, Zhaoxia	[J].Chinese Journal of Trauma,2014,30(03):250-254.	CAT(rs208679）
27	Relationship between polymorphisms of glutathione thitransferase T1, M1, P1 genes and susceptibility to occupational noise deafness in Han population	Shen Huanxi, Li Xiuting, Zhu Baoli	%JJournal of Environmental & Occupational Medicine. 29(05), 280-284. doi:CNKI:SUN:LDYX.0.2012-05-006	deletion polymorphisms of GSTM1&GSTT2
				GSTP1（rs1695）
28	Study on cadherin and plasma membrane Ca~(2+) -ATPase isomer 2 gene polymorphisms in noisy workers	Wang Jun-yi, JIANG Chun-miao, XIAO Lu-wu, Zhou Hao, Xia Yuan	%J Chinese Journal of Industrial Medicine. 25(06), 406-410.	CDH23（rs1227049、rs1227051、rs3802711、Exon7）
				PMCA2(rs2289274、rs6790640)
29	Relationship between PON2 gene polymorphism and susceptibility to noise-induced hearing loss	Wu Shanshan, Yu Jinning, Jiao Jie, Chen Guoshun, Zhang Changyun, Yu Shanfa	%JChinese Journal of Industrial Hygiene and Occupational Disease. (02), 128-129-130-131-132.	PON2（rs7493、rs12026、rs7785846、rs7786401）
30	CASP and NOX3 polymorphisms in relation to the risk of developing noise-induced hearing loss	Xin Jiarui, Chen Yingqi, LIU Shuangyan, QIAN Peiyi, Zhao Tianyu, WANG Haiyan, ZHANG Meifang, Yang Lei	%JChinese Journal of Industrial Hygiene and Occupational Disease. 39(11), 819-824.	CASP3（rs1049216、rs6948）
				NOX3（rs12195525）
				CASP7（rs12415607）
31	Relationship between polymorphisms of glutathione thitransferase M1 and T1 genes and susceptibility to noise-induced hearing loss	Yang Miao, Tan Hao, ZHENG Jianru, Jiang Changzheng, Wang Feng, He Mei 'an, Chen Yongwen, WU Tangchun	%J Journal of Hygiene Research. (06), 8-11.	deletion polymorphisms of GSTM1&GSTT3
32	Relationship between cadherin 23 gene polymorphism and susceptibility to noise-induced hearing loss	Yang Miao, Tan Hao, ZHENG Jianru, Wang Feng, Jiang Changzheng, He Mei 'an, Chen Yongwen, WU Tangchun	%J Journal of Hygiene Research. (01), 19-22.	CDH23（rs1227049、rs1227051、rs3802711、Exon7）
33	Relationship between GRHL2 gene polymorphism and susceptibility to noise-induced hearing loss	Yang Qiuyue, Xu Xiangrong, Jiao Jie, HE Lihua, Yu Shan-Fa, GU Gui-zhen, Chen Guo-shun, ZHOU Wen-hui, WU Hui, LI Yanhong	%JJournal of Peking University (Medical Science)).48(03): 409-413.	GRHL2（rs3735713、rs3824090、rs3735714、rs3735715、rs611419）
34	Relationship between cadherin 23 gene polymorphism and susceptibility to noise-induced hearing loss	Yang Zhenyu, Xiao Yongmei, Xiao Qihua, Wang Zhi, Xiao Luwu, Luo Xiaoli, Liu Mingmin	%JJournal of Environmental & Occupational Medicine. (05), 358-360.	CDH23（rs1227049、rs1227051）
35	Relationship between SOD2 gene polymorphism and susceptibility to noise-induced hearing loss	Yu Peipei, Jiao Jie, GU Guizhen, Chen Guoshun, ZHANG Huanling, Zhou Wenhui, Wu Hui, LI Yanhong, ZHENG Yuxin, Yu Shan-Fa	%J Journal of Environmental & Occupational Medicine. 35(12), 1069-1075. doi:10.13213/j.cnki.jeom.2018.18387	SOD2(rs2758343、rs2758346、rs4880、rs5746105)
36	Relationship between cadherin 23 gene polymorphism and noise-induced hearing loss in cadets	Zheng Chen, WANG Jinlin, Zhang Suwei, LI Dapeng, Zheng Wei, LI Xiaoshuai, Guo Rui	%JChinese Journal of Ophthalmic otolaryngology. 17(03), 162-165. doi:10.14166/j.issn.1671-2420.2017.03.004	CDH23（rs1227049、rs1227051、rs3752752）
37	Genetic variants of CDH23 associated with noise-induced hearing loss	Kowalski, T. J., Pawelczyk, M., Rajkowska, E., Dudarewicz, A., & Sliwinska-Kowalska, M.		CDH23(rs3802720、rs3752752、rs3752751、rs11592462、rs10466026)
38	Screening of noise-induced hearing loss (NIHL)-associated SNPs and the assessment of its genetic susceptibility	Zhang, X., Ni, Y., Liu, Y., Zhang, L., Zhang, M., Fang, X., Yang, Z., Wang, Q., Li, H., Xia, Y. and Zhu, Y	Environ Health, 18(1), 30. doi:10.1186/s12940-019-0471-9	PCDH15（rs11004085）
				EYA4（ rs3777781、rs212769）
				MYO1A（rs1552245）
				DFNA5（ rs2521768）
				CDH23（rs2394795、rs4747192）
				MYO7A（rs1043421）
				KCNMA1（rs696211）
				KCNMA1（ rs7910544）
				CX43（rs3751385）
				GRHL2（ rs471757）
				GRHL2（ rs666026）
				OTOG（rs7106021）
39	Relationship between noise kurtosis, gene polymorphism and noise-induced hearing loss	TianYu Zhao	(Master), Shihezi University, Available from Cnki	CASP3（rs1049216、rs1049216）
				CASP3(rs12415607)
				NOX(rs12195525)
40	Relationship between CASP3 and CASP7 gene polymorphisms and susceptibility to noise-induced hearing loss	MingJian Qi,He Gao,ChengJian Cao,YuXian Shao,XiaoHu Tan,JinXia Zhang,YinYin Wu and Lei Yang	Chinese journal of public health. 33(06), 905-911	CASP3(rs1049216)
				CASP7(rs10787498)
41	DNMT1 and DNMT3A haplotypes associated with noise-induced hearing loss in Chinese workers	Ding, E., Liu, J., Guo, H., Shen, H., Zhang, H., Gong, W., Song, H. and Zhu, B.	Sci Rep, 8(1), 12193. doi:10.1038/s41598-018-29648-4	DNMT3A（rs7578575、rs749131、rs1550117）
				DNMT1（rs2228611）
42	Lack of association between DNMT1 gene polymorphisms and noise-induced hearing loss in a Chinese population	Hu, F., Li, X., Li, X., Wang, M., Chu, H., Liu, K., Zhang, H., Zhang, Z. and Zhu, B.	Noise Health, 15(65), 231-236. doi:10.4103/1463-1741.113517	DNMT1(rs12984523、rs16999593、rs2228612)
43	Association between SNPs in DNMT1 and noise-induced hearing loss in Chinese Han population	Hu, F., Zhang, H., Li, X., Bian, Q., Zhu, B., & Zhang, Z.	honghua Lao Dong Wei Sheng Zhi Ye Bing Za Zhi, 32(2), 104-107.	DNMT1(rs12984523、rs16999593、rs2228612)
44	Association of DNMT3a's single nucleotide polymorphisms with susceptibility to noise-induced hearing loss in Chinese workers	Guo, H., Cheng, J., Sheng, R., Cai, W., Xin, Y., Ding, E., Zhang, H. and Zhu, B.	Wei Sheng Yan Jiu, 47(4), 638-643.	DNMT3a（rs7590760）
45	Associations of genetic variations in EYA4, GRHL2 and DFNA5 with noise-induced hearing loss in Chinese population: a case- control study	Zhang, X., Liu, Y., Zhang, L., Yang, Z., Yang, L., Wang, X., Jiang, C., Wang, Q., Xia, Y., Chen, Y., Wu, O. and Zhu, Y.	Environ Health, 14, 77. doi:10.1186/s12940-015-0063-2	DFNA5（rs2521758, rs2521768）
				EYA4（rs3777781、rs212769、rs3777849、rs465147、rs3777860）
				GRHL2（rs666026、rs471757、rs10955255、rs682769、rs1981361）
46	Association of genetic variations in FOXO3 gene with susceptibility to noise induced hearing loss in a Chinese population	Guo, H., Ding, E., Bai, Y., Zhang, H., Shen, H., Wang, J., Song, X., Cai, W., Guo, J. and Zhu, B.	PLoS One, 12(12), e0189186. doi:10.1371/journal.pone.0189186	FOXO3(rs2802292、rs10457180和rs12206094)
47	Correlation between KCNQ4 and GJB2 gene polymorphisms and occupational noise-induced hearing loss	KeHong Tan,DeCai Yu,Juan Zhang,Lihong Yin and Yuepu Pu	Carcinogenesis，Teratogenesis & Mutagenesis. 27(04), 284-287.	KCNQ4（rs34287852）
				GJB2（rs3751385）
48	Study on the correlation between GJB2 gene polymorphism and occupational noise-induced hearing loss in Han population	DeCai Yu,Long Miao,WenWen Yang,Juan Zhang,LiHong Yin and YuePu Pu	Carcinogenesis，Teratogenesis & Mutagenesis. 28(02), 121-124+130.	GJB2（rs2274083、rs2274084、rs72474224）
49	Association between GSTP1 gene polymorphisms and susceptibility to noise-induced hearing loss	Yuan, L. L., Chen, G. S., Jiao, J., Zhou, W. H., Wu, H., Gu, G. Z., Zhang, H. L., Zheng, Y. X. and Yu, S. F.	Zhonghua Lao Dong Wei Sheng Zhi Ye Bing Za Zhi, 38(2), 101-107. doi:10.3760/cma.j.issn.1001-9391.2020.02.005	GSTP1（rs1695、rs6591256）
50	Analysis of Polymorphisms Associated with Base Excision Repair in Patients Susceptible and Resistant to Noise-Induced Hearing Loss	Ding, E., Guo, J., Ge, X., Sheng, R., Chen, J., Zhang, H. and Zhu, B.	Dis Markers, 2019, 9327106. doi:10.1155/2019/9327106	hOGG1 (rs2072668)
				APEX1 (rs1130409)
				XRCC1 (rs1799782)
51	A functional Ser326Cys polymorphism in hOGG1 is associated with noise-induced hearing loss in a Chinese population	Shen, H., Cao, J., Hong, Z., Liu, K., Shi, J., Ding, L., Zhang, H., Du, C., Li, Q., Zhang, Z. and Zhu, B.	PLoS One, 9(3), e89662. doi:10.1371/journal.pone.0089662	hOGG1(rs1052133)
52	Relationship between hOGG1 and PMCA2 gene polymorphisms and susceptibility to noise-induced hearing loss in Chinese Han population	JinLian Cao	(Master), Nanjing Medical University, Available from Cnki	hOGG1（rs1052133）
				PMCA2（rs3209637）
53	Association and function of JNK1 gene polymorphism with susceptibility to noise-induced hearing loss	DaWei Sun	(Master),Southeast University, Available from Cnki	JNK1（rs9284、rs8428、rs11598320）
54	The contribution of genes involved in potassium-recycling in the inner ear to noise-induced hearing loss.	Van Laer, L., Carlsson, P. I., Ottschytsch, N., Bondeson, M. L., Konings, A., Vandevelde, A., Dieltjens, N., Fransen, E., Snyders, D., Borg, E., Raes, A. and Van Camp, G.	Hum Mutat, 27(8), 786-795. doi:10.1002/humu.20360	KCNE1（rs915539、rs2070358、rs1805127 (p.S38G)、rs1805128 (p.D85N)）
55	Relationship between KCNQ4 gene polymorphism and susceptibility to noise-induced hearing loss	WenHui Zhou,GuiZhen Gu,Hui Wu,YanHong Li,GuoShun Chen,HuanLing Zhang,ShanFa Yu and YuXin Zheng	Chinese Journal of Industrial Hygiene and Occupational Diseases. (02), 111-112-113-114-115-116. doi:10.3760/cma.j.issn.1001-9391.2020.02.007	KCNQ4(rs4660468,rs4660470、rs34287852)
56	Relationship between procherin 15 gene polymorphism and susceptibility to noise-induced hearing loss in occupational population	XiangRong Xu,QiuYue Yang,Jie Jiao,YuXin Zheng,LiHua He,ShanFa Yu,GuiZhen Gu,GuoShun Chen,WeiHui Zhou,Hui Wu,YanHong Li,HuanLing Zhang and ZengRui Zhang	Chinese Journal of Preventive Medicine. 51(01), 20-26.	PCDH15（rs11004085、rs10825113）
57	PMCA2 gene polymorphism and susceptibility to noise-induced hearing loss	ChunJiao Xie,YanRu Li,LiLi Huang,YanHua Li,YingMei Liu and YiMin Liu	China Occupational Medicine49(03), 260-264. doi:10.20001/j.issn.2095-2619.20226004	PMCA2（rs1719571、rs14154）
58	Relationship between plasma membrane Ca~(2+) -ATPase isomer 2 gene polymorphisms and susceptibility to noise-induced hearing loss	Miao Yang,Hao Tan,JianRu Zheng,Feng Wang,ChangZheng Jiang,MeiAn He,YongWen Chen and TangChun Wu	Chinese Journal of Industrial Medicine. (01), 19-22.	PMCA2（rs2289274、rs6790640）
59	Targeted binding of rs1053005 site of STAT3 to miR-452-3p and its association with gene polymorphism and noise-induced hearing loss	DengFeng Gao,BoShen Wang,DaWei Sun,Ning Wang,JiaDi Guo and BaoLi Zhu	Chinese Journal of Industrial Hygiene and Occupational Diseases. 39(06), 412-417.	STAT3（rs4796793、rs1053023、rs1053005、rs1053004、rs3744483）
60	Notch polymorphisms associated with sensitivity of noise induced hearing loss among Chinese textile factory workers	Ding, E., Liu, J., Shen, H., Gong, W., Zhang, H., Song, H. and Zhu, B.	BMC Med Genet, 19(1), 168. doi:10.1186/s12881-018-0676-8	Notch1 (rs3124594、rs3124599、rs3124603)
61	Variations in the potassium voltage-gated channel subfamily E regulatory subunit 1 gene associated with noise-induced hearing loss in the Chinese population.	Ding, E., Wang, H., Han, L., Zhang, H. and Zhu, B.	Environ Sci Pollut Res Int, 27(15), 18822-18830. doi:10.1007/s11356-020-08422-y	KCNE1(rs3453、rs11702354、rs1805127)
62	Association between GPX1 gene polymorphisms and noise-induced hearing loss	Li, J. Y., Jiao, J., Chen, G. S., Gu, G. Z., Zhang, H. L. and Yu, S. F.	Zhonghua Lao Dong Wei Sheng Zhi Ye Bing Za Zhi, 38(2), 116-120. doi:10.3760/cma.j.issn.1001-9391.2020.02.008	GPX1（rs3448、rs1987628）
63	A functional SNP in miR-625-5p binding site of AKT2 3'UTR is associated with noise-induced hearing loss susceptibility in the Chinese population	Miao, L., Wang, B., Zhang, J., Yin, L. and Pu, Y.	Environ Sci Pollut Res Int, 28(30), 40782-40792. doi:10.1007/s11356-021-13649-4	AKT2(rs2304186、rs41275750、rs76524493)
64	Genetic variation in APE1 gene promoter is associated with noise-induced hearing loss in a Chinese population	Shen, H., Dou, J., Han, L., Bai, Y., Li, Q., Hong, Z., Shi, J., Zhang, H., Zhang, F., Du, C., Tong, Z. and Zhu, B.	nt Arch Occup Environ Health, 89(4), 621-628. doi:10.1007/s00420-015-1100-8	APE1（1349 、-656）
65	Associations of Genetic Variation in Glyceraldehyde 3-Phosphate Dehydrogenase Gene with Noise-Induced Hearing Loss in a Chinese Population: A Case-Control Study.	Wan, L., Wang, B., Zhang, J., Zhu, B., & Pu, Y.	Int J Environ Res Public Health, 17(8). doi:10.3390/ijerph17082899	GAPDH（rs6489721）
66	Association between UBAC2 gene polymorphism and the risk of noise-induced hearing loss: a cross-sectional study	Wan, L., Zhang, L., Sun, P., Han, L.,Zhang, H., Zhu, B.,Wang, B.	Environ Sci Pollut Res Int, 29(22), 32947-32958. doi:10.1007/s11356-021-18360-y	UBAC2(rs3825427、rs9517701、rs7999348、rs2296860)
67	Association of TagSNP in lncRNA HOTAIR with susceptibility to noise-induced hearing loss in a Chinese population.	Wang, B., Ding, E., Shen, H., Wang, J., Sun, K., Chen, S., Han, L., Zhang, H., Zhu, B. and Xu, M.	Hear Res, 347, 41-46. doi:10.1016/j.heares.2017.02.007	HOTAIR(rs874945、rs4759314、rs7958904)
68	Associations of genetic variation in E3 SUMO-protein ligase CBX4 with noise-induced hearing loss	Wang, B., Wan, L., Sun, P., Zhang, L., Han, L., Zhang, H., Zhang, J., Pu, Y. and Zhu, B.	Hum Mol Genet, 31(13), 2109-2120. doi:10.1093/hmg/ddac006	CBX4（rs1285250）
69	Histone deacetylase 2 polymorphisms associated with noise-induced hearing loss in Chinese workers	Wang, H., Yang, G., Sun, D., Wang, B., Chen, H., Chen, M., & Zhu, B.	nviron Sci Pollut Res Int, 28(28), 38254-38262. doi:10.1007/s11356-021-13486-5	HDAC2(rs10499080、rs2475631、rs2499618、rs6568819、rs3757016)
70	Association between GPX-1 single nucleotide polymorphisms and susceptibility to noise-induced hearing loss among Chinese Han population	Wen, X., Qiu, C., Li, X., Lin, H., & Huang, Y.	honghua Lao Dong Wei Sheng Zhi Ye Bing Za Zhi, 32(8), 568-572.	GPX-1（rs3448、rs1050450、rs1800668、rs1987628）
71	Polymorphisms in the FAS gene are associated with susceptibility to noise-induced hearing loss	Xu, S., Wang, B., Han, L., Pu, Y., Zhu, B., & Zhang, J	nviron Sci Pollut Res Int, 28(17), 21754-21765. doi:10.1007/s11356-020-12028-9	FAS（rs1468063、rs2862833、rs4934435、rs1800623）
72	Genetic association study between TAB2 polymorphisms and noise-induced-hearing-loss in a Han Chinese population	Yang, G., Wang, B., Sun, D., Wang, H., Chen, M., Chen, H., & Zhu, B.	PLoS One, 16(5), e0251090. doi:10.1371/journal.pone.0251090	TAB2（rs2744434、rss521845、rs652921、rs7896、rs9485372）
73	Salt-Inducible Kinase 3 Haplotypes Associated with Noise-Induced Hearing Loss in Chinese Workers.	Yin, H., Guo, J., Ding, E., Zhang, H., Han, L., & Zhu, B.	Audiol Neurootol, 25(4), 200-208. doi:10.1159/000506066	SIK3（(rs493134, rs6589574、rs7121898)）
74	Paraoxonase 3 gene polymorphisms are associated with occupational noise-induced deafness: A matched case-control study from China.	Zhou, H., Zhou, J., Li, H., Hui, C., & Bi, J	PLoS One, 15(10), e0240615. doi:10.1371/journal.pone.0240615	PON3（rs11767787、rs13226149、rs17882539）
